# Supplementary material for: Structural basis of heterotetrameric assembly and disease mutations in the human cis-prenyltransferase complex
Source: Nat Commun. 2020 Oct 19;11:5273. doi: 10.1038/s41467-020-18970-z (PMC7573591; doi:10.1038/s41467-020-18970-z)
Supplement: Supplementary file 5 — Source Data [file 41467_2020_18970_MOESM5_ESM.xlsx]

## Sheet: Figure 1b
Figure 1b	Purification of shcis-PT
The lanes showing the marker and the pooled fractions following size-exclusion chromatography are shown in Figure 1b. The other lanes in the gel represent the individual collected fractions.

## Sheet: Figure 1c
Figure 1c	Cross-linking SDS-PAGE analysis

## Sheet: Figure 1d
Figure 1d
FPP concentration (uM)	25	12.5	6.25	3.125	1.5625	0.78125	0.39063	0.19531	0.09766	0.04883	0.02441
Mean IPP incorporation	0.761	0.73536	0.73397	0.67983	0.65608	0.63448	0.61789	0.53414	0.33785	0.17882	0.09857
SD	0.00496	0.00483	0.0034	0.00377	0.00661	0.00608	0.00426	0.000903	0.00132	0.000609	0.000779
IPP concentration (uM)	100	50	25	6.25	3.125	0.78125	0.39063	0.19531
Mean IPP incorporation	0.79409	0.70327	0.61285	0.36905	0.25932	0.18094	0.10584	0.0676
SD	0.00292	0.000242243	0.00597	0.00257	0.00571	0.0085	0.00637	0.01571

## Sheet: Figure 3f
Figure 3f
	WT	D34A	D34E	D34N	R37H	R38H	R211Q	R290H*
Replicate 1	1.37622	0.25223	0.114315	0.110129	0.104521	0.176997	0.192196	0.210119
Replicate 2	1.39507	0.433292	0.0695195	0.0390923	0.509414	0.182712	0.234365	1.14179
Replicate 3	1.21043	0.730222	0.128034	0.113859	0.186674	0.153713	0.0540114	0.818733
Replicate 4	1.13723	0.25215	0.0590816	0.0565417	0.39338	0.205379	0.324246	0.440182
Replicate 5	1.05955	0.333223	0.110834	0.0793747	0.287404	0.367339	0.187754	0.862086
Replicate 6	1.27141	0.271249		0.0725312	0.3504			1.16495
Replicate 7	1.77551	0.176105						1.7582
Mean IPP incorporation	1.31792	0.349782	0.0963567	0.0785879	0.305299	0.217228	0.198514	0.913722
SD	0.235182	0.185904	0.0301877	0.0294011	0.145711	0.0859038	0.0976353	0.50978

## Sheet: Figure 5a
Figure 5a
	WT	K42E
Replicate 1	1.37622	1.16352
Replicate 2	1.39507	1.1437
Replicate 3	1.21043	0.36718
Replicate 4	1.13723	1.2028
Replicate 5	1.05955	0.811666
Replicate 6	1.27141	0.341937
Replicate 7	1.77551	0.781262
Mean IPP incorporation	1.31792	0.830294
SD	0.235182	0.366

## Sheet: Figure 5f
Figure 5f
Residue	Simulation 1	Simulation 2	Simulation 3	Average RMSF WT	SD	Simulation 1	Simulation 2	Simulation 3	Simulation 4	Average RMSF K42E	SD
3	0.179	0.1067	0.0978	0.12783	0.04453	0.1242	0.1965	0.1608	0.122	0.15088	0.03524
33	0.1201	0.0849	0.099	0.10133	0.01772	0.1078	0.1782	0.1235	0.1388	0.13708	0.0302
34	0.1204	0.0973	0.1249	0.1142	0.01481	0.0976	0.1088	0.0892	0.1123	0.10198	0.01058
36	0.0806	0.0739	0.0686	0.07437	0.00601	0.1209	0.1112	0.1171	0.1775	0.13167	0.03081
37	0.2058	0.1178	0.1853	0.16963	0.04604	0.2338	0.0984	0.1635	0.1856	0.17033	0.05622
38	0.1254	0.184	0.153	0.15413	0.02932	0.239	0.2417	0.3025	0.2471	0.25758	0.03014
39	0.1184	0.0963	0.0993	0.10467	0.01199	0.1551	0.1326	0.1297	0.2254	0.1607	0.0446
51	0.1288	0.0876	0.1125	0.10963	0.02075	0.0851	0.1847	0.159	0.2407	0.16738	0.06459
55	0.175	0.1393	0.1387	0.151	0.02079	0.1284	0.181	0.1445	0.2156	0.16738	0.03896
76	0.0664	0.0516	0.0499	0.05597	0.00908	0.1206	0.1557	0.1419	0.1608	0.14475	0.01797
77	0.0843	0.0758	0.0726	0.07757	0.00605	0.0777	0.0889	0.0859	0.1133	0.09145	0.01532
82	0.0883	0.0785	0.0921	0.0863	0.00702	0.0836	0.0755	0.1041	0.1261	0.09732	0.02265
85	0.1096	0.1268	0.123	0.1198	0.00904	0.1238	0.0822	0.184	0.2629	0.16323	0.0785
89	0.1746	0.1886	0.1513	0.1715	0.01884	0.0838	0.1263	0.1577	0.1863	0.13853	0.04395
93	0.223	0.1554	0.1354	0.17127	0.0459	0.102	0.143	0.1612	0.1968	0.15075	0.03944
96	0.1296	0.106	0.1087	0.11477	0.01292	0.1424	0.172	0.1901	0.196	0.17513	0.02409
97	0.1124	0.0899	0.0819	0.09473	0.01581	0.085	0.0936	0.1074	0.1288	0.1037	0.01911
100	0.1428	0.0974	0.1108	0.117	0.02333	0.1086	0.1199	0.125	0.1668	0.13008	0.02542
101	0.1257	0.1112	0.1342	0.1237	0.01163	0.136	0.1288	0.1289	0.1331	0.1317	0.0035
152	0.0687	0.0695	0.0685	0.0689	0.00052915	0.0637	0.0712	0.0709	0.07	0.06895	0.00354
154	0.113	0.1187	0.0982	0.10997	0.01058	0.1147	0.1071	0.1093	0.1194	0.11263	0.00553
205	0.0688	0.0492	0.0699	0.06263	0.01165	0.073	0.108	0.0604	0.0663	0.07692	0.02135
211	0.104	0.1068	0.0727	0.0945	0.01893	0.114	0.1242	0.1626	0.1357	0.13412	0.02095
213	0.0795	0.0567	0.1056	0.0806	0.02447	0.1048	0.1216	0.0723	0.079	0.09442	0.0229
232	0.0646	0.0558	0.058	0.05947	0.00458	0.0784	0.0839	0.0783	0.0928	0.08335	0.00682
290*	0.4073	0.3294	0.1681	0.24236	0.0914	0.5485	0.1793	0.5382	0.4251	0.42278	0.17167
291*	0.2128	0.2877	0.1716	0.22261	0.07753	0.5466	0.1871	0.6239	0.3988	0.4391	0.19221
292*	0.1409	0.2981	0.1343	0.2219	0.09071	0.4322	0.1642	0.5003	0.2684	0.34128	0.153
293*	0.2022	0.3629	0.193	0.2527	0.09555	0.5058	0.2414	0.7601	0.5329	0.51005	0.21232

## Sheet: Supplementary Figure 3b
Supplementary Figure 3b
	shcis-PT	xcis-PT
Replicate 1	1.37622	1.1691
Replicate 2	1.39507	1.24676
Replicate 3	1.21043	1.34631
Replicate 4	1.13723	1.36861
Replicate 5	1.05955	0.627168
Replicate 6	1.27141	1.36431
Replicate 7	1.77551	2.15782
Mean IPP incorporation	1.31792	1.32573
SD	0.235182	0.449978
